# Supplementary material for: Controlling false discoveries in high-dimensional situations: boosting with stability selection
Source: BMC Bioinformatics. 2015 May 6;16:144. doi: 10.1186/s12859-015-0575-3 (PMC4464883; doi:10.1186/s12859-015-0575-3)
Supplement: Additional file 2 — R source code. The exemplary R source code can be used to analyze the ASD data. It shows how to obtain and pre-process the data using the R package opm and how to fit the models using the R package mboost. Based on the fitted model, the the R package stabs is used to run stability selection and to depict the results. Please install the latest versions of the packages opm, mboost and stabs before use. [file 12859_2015_575_MOESM2_ESM.zip]

Archive with 1 entries (1 files):
- 1616780853148007_add2.r
