# Supplementary material for: Controlling false discoveries in high-dimensional situations: boosting with stability selection
Source: BMC Bioinformatics. 2015 May 6;16:144. doi: 10.1186/s12859-015-0575-3 (PMC4464883; doi:10.1186/s12859-015-0575-3)
Supplement: Additional file 2 — R source code. The exemplary R source code can be used to analyze the ASD data. It shows how to obtain and pre-process the data using the R package opm and how to fit the models using the R package mboost. Based on the fitted model, the the R package stabs is used to run stability selection and to depict the results. Please install the latest versions of the packages opm, mboost and stabs before use. [file 12859_2015_575_MOESM2_ESM.zip › 1616780853148007_add2.r]

################################################################################
## Analysis of ASD Phenotype MicroArrays
##
## Authors: Benjamin Hofner and Markus Göcker
## E-Mail:  benjamin.hofner@fau.de
## Date:    18.03.2015
################################################################################
##
##  Pre-requisites:
##
##  - Install the packages mboost and stabs from CRAN:
##      install.packages(c("stabs", "mboost"))
##
##  - Install opm from CRAN (currently archived):
##      install.packages("devtools")
##      library("devtools")
##      install_url("http://cran.r-project.org/src/contrib/Archive/pkgutils/pkgutils_0.6.0.tar.gz")
##      install_url("http://cran.r-project.org/src/contrib/Archive/opm/opm_1.1.0.tar.gz")
##    If no longer archived use:
##      install.packages("opm")
##
##  - For a complete list of loaded packages (incl. version) and further
##    configurations see at the end of this file.


################################################################################
## Load and pre-process data
################################################################################

## load opm >= 1.1-0
library("opm")

## use data set boccuto_et_al
data("boccuto_et_al", package = "opm")

## Copy the well maps of the pre-defined counterparts (e.g. CUSTOM:PM-M01 <=>
## PM-M01) They are fully identical, but separate plate types are nevertheless
## useful here to avoid comparisons of apples and oranges, as the scale of the
## measurements is totally different from OmniLog units. Copying is necessary
## because none of the user-defined plate types comes with opm.
pt <- plate_type(boccuto_et_al)
pt <- structure(substr(pt, 8, nchar(pt)), names = pt)
pt <- mapply(wells, plate = pt, SIMPLIFY = FALSE)
do.call(register_plate, pt)

## Only end-point measurements are present, so 'aggregating' here just means
## copying these data. (This is necessary because 'boccuto_et_al' originally
## contains no 'aggregated' values.)
boccuto_et_al <- do_aggr(boccuto_et_al)


################################################################################
## Extract measurements together with amino-acid annotation
################################################################################

## Extract measurements. 'paren_sep = "@"' is currently the only option
## that guarantees that no wells are swallowed.
data <- opm_mcp(boccuto_et_al, output = "data", model = ~ group + individual,
  paren.sep = "@")

## Obtain amino-acid annotations using the 'annotated' method (what = "peptide").
data <- annotated(data, what = "peptide", how = "values")
## Columns after 'Value' are amino-acid counts (!) as explanatory variables. I.e.
## 0 means that the well does not contain this peptide, 1 means that it is
## contained once in the dipeptide and 2 means that both peptides are the same;
## E.g. the amino-acid Val-Trp is coded as Val = 1, Trp = 1 and the amino-acid
## Val-Val is coded as Val = 2.

## Recode data
for (i in 6:ncol(data)) {
    ## Change counts to binary variables (present/abscent)
    if (all(data[, i] %in% c(0, 1, 2)))
        data[data[, i] == 2, i] <- 1
    ## Make all binary variables to factors
    if(all(data[, i] %in% c(0,1)))
        data[, i] <- as.factor(data[, i])
}

## Drop one observation where Value == 0
data <- data[data$Value != 0, ]

## Replace "-" in names to "_" to make it easier to use the names
names(data) <- gsub("-", "_", names(data))
summary(data)


################################################################################
## Fit log-linear model
################################################################################

## Use mboost >= 2.4-0
# install.packages("mboost")
library("mboost")

## Extract names of the data
nms <- names(data)

## Set up the model formula for the (log-linear) offset model, which is fitted
## using main effects only.
fm_offset <- as.formula(paste("log(Value) ~ " ,
                              paste(nms[-c(3:5)], collapse = "+")))

## Set up model formula for the (log-linear) candidate model with interaction
## effects (which represent differences between strains).
fm <- as.formula(paste("log(Value) ~ group + ",
                       paste(paste(nms[-c(1, 3:5)]), collapse = "+"), "+",
                       paste("bols(", paste(nms[-c(1, 3:5)],
                                            collapse =
                                            ", by = group, intercept = FALSE, df = 1) + bols("),
                             ", by = group, intercept = FALSE, df = 1)")))

## Re-define base-learner to have only 1 or 2 degrees of freedom, respectively
bols1 <- function(a)
    bols(a, intercept = FALSE, df = 1)
bols2 <- function(a)
    bols(a, df = 2)

if (!file.exists("log_linear_models.Rda")) {
    ## Fit offset model with main effects only. Use treatment contrasts (the
    ## default) a larger step size and very many iterations.
    options(contrasts = c("contr.treatment", "contr.poly"))
    offsetmod <- gamboost(fm_offset, data = data, baselearner = bols2,
                          control = boost_control(mstop = 5000, nu = 0.2))

    ## Now start from the offset model and add interaction effects (which
    ## represent differences between strains). Use a sum to zero constraint for
    ## group ("contr.sum").
    options(contrasts = c("contr.sum", "contr.poly"))
    mod <- gamboost(fm, data = data, baselearner = bols1,
                    offset = fitted(offsetmod),
                    control = boost_control(mstop = 500))
    options(contrasts = c("contr.treatment", "contr.poly"))
    save("offsetmod", "mod", file = "log_linear_models.Rda")
} else {
    load("log_linear_models.Rda", verbose = TRUE)
}

################################################################################
## Stability selection
################################################################################

## For stability selection we need
library("stabs")

## Run stability selection on the fitted model to extract important pathways /
## substrate classes

## First, we check the parameter constellation: Where is the cutoff for a
## PFER of 1 when q = 10 variables are selected per boosting run if we
## assume unimodality:
stabsel_parameters(mod, q = 10, PFER = 1)

## Only run stability selection if no intermediate results are available
if (!file.exists("stability_selection.Rda")) {
    ## set a seed for reproducibility
    set.seed(0511)
    ## Now we run stability selection using 4 cores;
    stab <- stabsel(mod, q = 10, PFER = 1, mc.cores = 4)
    ## On windows set mc.cores = 1 or simply delete this argument:
    # stab <- stabsel(mod, q = 10, PFER = 1)
    save("stab", file = "stability_selection.Rda")
} else {
    load("stability_selection.Rda", verbose = TRUE)
}


################################################################################
## Plot the results
################################################################################

## Extract nicer labels from variable names
labels <- gsub(", ", " by ", variable.names(mod))

## Plot stability paths
par(mar = c(4.1, 4.1, 0.1, 8.9))
plot(stab, type = "paths", labels = labels,
     main = "")

## Plot maximum selection frequency
par(mar = c(4.1, 8.5, 0.1, 0.1))
plot(stab, type = "maxsel", labels = labels,
     main = "")

## Plot only the top 20 effects
par(mar = c(4.1, 8.5, 0.1, 0.1))
plot(stab, type = "maxsel", labels = labels,
     main = "", np = 20)


################################################################################
## Compute stability selection results for other error bounds
################################################################################

stabs_noassumption <- stabsel(stab, PFER = 1, assumption = "none")
## plot the top 20 effects and cutoff without assumption:
par(mfrow = c(4, 1), mar = c(4.1, 8.5, 1.1, 0.1))
plot(stabs_noassumption, labels = labels,
     main = "No assumption, PFER = 1", np = 20)

## redraw plot from above to get an overview of different assumptions:
plot(stab, type = "maxsel", labels = labels,
     main = "Unimodality assumption, PFER = 1", np = 20)

stabs_rconcave <- stabsel(stab, PFER = 1, assumption = "r-concave")
## plot the top 20 effects and cutoff without assumption:
plot(stabs_rconcave, labels = labels,
     main = "r-concavity assumption, PFER = 1", np = 20)

## Note that the selection frequencies always stay the same, only the cutoff
## changes. One could addtionally change the cutoff (this will change the PFER
## as well) or the PFER (which will change the cutoff). E.g.

stabs_rconcave_PFER_0.05 <- stabsel(stab, PFER = 0.05, assumption = "r-concave")
plot(stabs_rconcave_PFER_0.05, labels = labels,
     main = "r-concavity assumption, PFER = 0.05", np = 20)


################################################################################
## Confguration used to obtain the results reported in the manuscript
################################################################################
#' > sessionInfo()
#'
#' R version 3.1.0 (2014-04-10)
#' Platform: x86_64-apple-darwin10.8.0 (64-bit)
#'
#' locale:
#' [1] C
#'
#' attached base packages:
#' [1] parallel  stats     graphics  grDevices utils     datasets  methods
#' [8] base
#'
#' other attached packages:
#' [1] mboost_2.4-2   stabs_0.5-1    opm_1.1.0      devtools_1.6.1
#'
#' loaded via a namespace (and not attached):
#'  [1] Ckmeans.1d.dp_3.3.1 DBI_0.3.1           Matrix_1.1-4
#'  [4] boot_1.3-13         grid_3.1.0          grofit_1.1.1-1
#'  [7] hwriter_1.3.2       lattice_0.20-29     mgcv_1.8-4
#' [10] nlme_3.1-118        nnls_1.4            pkgutils_0.6.0
#' [13] plotrix_3.5-11      quadprog_1.5-5      rjson_0.2.15
#' [16] splines_3.1.0       survival_2.37-7     tools_3.1.0
#' [19] yaml_2.1.13
